# Supplementary material for: Amplicon Sequencing Reveals Microbial Community Structure and Its Relationships with Environmental Factors in Macrobrachium nipponense Aquaculture Ponds
Source: Microorganisms. 2026 Apr 27;14(5):982. doi: 10.3390/microorganisms14050982 (PMC13210150; doi:10.3390/microorganisms14050982)
Supplement: Supplementary file 1 [file microorganisms-14-00982-s001.zip]

Archive with 1 entries (1 files):
- microorganisms-4227259-supplementary.pdf
